# Supplementary material for: Protection of Cattle against Epizootic Bovine Abortion (EBA) Using a Live Pajaroellobacter abortibovis Vaccine
Source: Vaccines (Basel). 2022 Feb 19;10(2):335. doi: 10.3390/vaccines10020335 (PMC8874702; doi:10.3390/vaccines10020335)
Supplement: Supplementary file 1 [file vaccines-10-00335-s001.zip]

Archive with 1 entries (1 files):
- vaccines-1559467-Supplementary material.pdf
